# Supplementary material for: Gene-deficient mouse model established by CRISPR/Cas9 system reveals 15 reproductive organ-enriched genes dispensable for male fertility
Source: Front Cell Dev Biol. 2024 May 21;12:1411162. doi: 10.3389/fcell.2024.1411162 (PMC11148293; doi:10.3389/fcell.2024.1411162)
Supplement: Supplementary file 1 [file Table2.XLSX]

## Sheet: Sheet1
	Supplemental table 4.
	Gene symbol	Primer set for wild type allele	Annealing Condition	Elongation condition	Amplified DNA products (bp)	Primer set for mutant allele	Annealing condition	Elongation condition	Amplified DNA products (bp)
	4933411K16Rik	Fw: AGGTGTCAGAGGGCATCCTA	60 oC	72 oC	500	Fw: GCATGAACCTTACCATCTGG	60 oC	72 oC	592
		Rv: TGCTGGCAAACGAATCTCGG	30 s	30 s		Rv: TGCTAAGTCTGATGCAATGG	30 s	30 s
	Adam20, Adam25, Adam39 (TKO)	Fw: CCAGGAGTGCAGATCACAGT (Adam20)	58 oC	72 oC	496	Fw: CACCCTTTGCTCAGGGAGAG	58 oC	72 oC	977
		Rv: TCCATATGTTGCTGGGATTCCTC	30 s	30 s		Rv: AGCATCCAGACATGGCACAA	30 s	30 s
		Fw: GTGCAGGTACGTAGCATAGAAG (Adam25)	58 oC	72 oC	375
		Rv: GGCAGTAGCGTATGTAGCCC	30 s	30 s
		Fw: AGGCACAGTTTGCCGAAAAAG (Adam39)	58 oC	72 oC	581
		Rv: TGCAGTGGCAGTGGTGTAAA	30 s	60 s
	BC048671	Fw: CTCATTTGACGGAGCCTAGC	60 oC	72 oC	462	Fw: GACAGGGCCATCACAAAACT	60 oC	72 oC	632
		Rv: TGGCCAGAGCTGATACACAG​	30 s	30 s		Rv: TGGTGCTGTATGGTCTTTGC	30 s	30 s
	Cfap68	Fw: TACGGATGGAGATGCACCAC	62 oC	72 oC	582	Fw: GGGCAGTCACCTACAATCCC	62 oC	72 oC	501
		Rv: TTGTGGCTTCTTCCTGCTGT	30 s	30 s		Rv: TCACAGGCTTGCTTACAGGG	30 s	30 s
	Gm4846	Fw: AGGCCTGCCAGTAAACTTGATTTTG	60 oC	68 oC	500	Fw: AGGCCTGCCAGTAAACTTGATTTTG	60 oC	68 oC	158
		Rv: CTGCCTTGATGCATCAAAACACAGA	30 s	30 s		Rv: ATGTCAAATAGCAATGACTGCTTCT	30 s	30 s
	Gm4984	Fw: TGCCATGGAGTTACAGGCTG	60 oC	72 oC	1780	Fw: TGCCATGGAGTTACAGGCTG	60 oC	72 oC	224
		Rv: TTGACCACAGGCAGGTTCAG	30 s	90 s		Rv: TTGACCACAGGCAGGTTCAG	30 s	90 s
	Gm13570	Fw: CCCTGGTGACCAAGCATCAT	60 oC	72 oC	1719	Fw: CCCTGGTGACCAAGCATCAT	60 oC	72 oC	530
		Rv: GCGTGTGTGTGTCTGTGTTC	30 s	90 s		Rv: GCGTGTGTGTGTCTGTGTTC	30 s	90 s
	Nt5c1b	Fw: GCTAGAGCTAGGACGTGCAG	62 oC	72 oC	539	Fw: AATGCTCTCGATCCCTGGGA	62 oC	72 oC	516
		Rv: AGGCCTCATCCACCTCATCT	30 s	30 s		Rv: CCCCATCCCTAGTTGCGTTT	30 s	30 s
	Ppp1r42	Fw: AAGTGCTGGGACTATGTGCC	60 oC	72 oC	479	Fw: AAGTGCTGGGACTATGTGCC	60 oC	72 oC	544
		Rv: AAATAGAGCTGTTATACTGG	30 s	30 s		Rv: CTCAGCCAGTGTGAACCCAG	30 s	30 s
	Saxo4	Fw: CGGAGGAAGTGGGGGATGAAT	65 oC	72 oC	730	Fw: GGGGCATTCGAATGTTGGTAAGAG	65 oC	72 oC	531
		Rv: AACGCCAGGGCCAAGAAGTG	30 s	30 s		Rv: GCAATCTTGGGGAGCGGAGGGG	30 s	30 s
	Sh3d21	Fw: GCCGCCCCTATGTGATTTTC	58 oC	72 oC	361	Fw: CCTAGGTTGGGAGACTTGGC	58 oC	72 oC	349
		Rv: ACTCTGCACCATCTTTGGGG	30 s	30 s		Rv: TCCGGCGACAGGAGCGTCTC	30 s	30 s
	Spz1	Fw: TACAGTTGGGGAGCCTTTTG	60 oC	72 oC	485	Fw: TGTGGGAGGAGTAAGGTTGG	60 oC	72 oC	918
		Rv: GCTTCTGCTTGGTGGATAGC	30 s	30 s		Rv: CCTCCTTGGTGGAATCAGAA	30 s	60 s
	Tektl1	Fw: AGAGCGCCTTTAGCCCCATC	65 oC	72 oC	796	Fw: GCCCCTGGAACGCAATCTCC	65 oC	72 oC	479
		Rv: TCAAGTCCCTACTGTGTGCCAG	30 s	30 s		Rv: CAGCAACACGCACCAAGAATGT	30 s	30 s
