# Supplementary material for: Gene-deficient mouse model established by CRISPR/Cas9 system reveals 15 reproductive organ-enriched genes dispensable for male fertility
Source: Front Cell Dev Biol. 2024 May 21;12:1411162. doi: 10.3389/fcell.2024.1411162 (PMC11148293; doi:10.3389/fcell.2024.1411162)
Supplement: Supplementary file 2 [file Table1.XLSX]

## Sheet: Sheet1
	Supplemental Table 3. genome editing information
	Gene symbol	Guide RNAs	Embryo transfer efficiency	CRISPR/Cas9 efficiency	CRISPR/Cas9 derivered gene deletion (intron are indicated by lowercase characters, while EXON are indicated by uppercase characters.underlined sequences showed inserted DNA sequences in mutant allele.)	deleted length (bp)
	4933411K16Rik	up:GCAACCTCTCCTCGGATAGG	8/60 (13.3%)	3/8 (37.5%)	up:CTATCCGAGGAGAGGTTGCCCACCT	-880
		down:CTTCTATGGGGAAACCTACG			down:TTCTCTTCTATGGGGAAACCTACGC
	Adam20, Adam25, Adam39 (TKO)	up:GTGAGTGCCATCTACTTCGA	33/180(18.3%)	4/23 (17.3%)	up:cgaagtagatggcactcacaaggga	-78899
		down:CACTCATTAGACAATGACG			down:acttctggatgacccccacgtcatt
	BC048671	up: TCCTTCTTCTTATGCCGGCA​	10/60 (16.7%)	7/10 (70%)	up:tgccggcataagaagaaggaaatcaagac	-2276
		down: TCGGCGCTCCGCAAGTCGCA			down:taggctcggcgctccgcaagtcgca
	Cfap68	up: AAGTTACACGTCGATAATAC	13/40 (32.5%)	9/13 (69.2%)	up : TCCAGCAAATCACTGTATTCACCATCAAGTT	-1,857+3
					Insertion: CCC
		down: AGATTCCCGGGCCCTAAGAC			down: GTCTTAGGGCCCGGGAATCTGAAGAAGA
	Gm4846	up:GTAAAACAGATTGCAATCAT	10/71 (14.1%)	3/9 (33.3%)	up:CATTGGTGCTGGTGTCAGTGGACTG	-13818
		down:AGTATGTGATCACTGATATA			down:GTGTTTGCTATCATCCATGCCATAT
	Gm4984 (Mpc1l)	up:GAGGGCTCTACAAGCAGCGC	22/51 (43.1%)	6/22 (27.3%)	up:gctgcttgtagagccctcagttcctcg	-1,558+2
		down:GAGGGAAGACCGATGTTGTG			down:gcttgtaaagagggaagaccgatgt
	Gm13570 (Mpclp)	up:TTGATTATACTTTCGTCAGT	27/76 (35.5%)	9/27 (33.3%)	up:gtgggtatcaattacagatagcttctttc	-1,193+4
		down:AGTCATCTCGCTGGCCCGAA			down:ttagctttaaaattattcctttcgg
	Nt5c1b	up: TTAAGAATGAACCTGGAATG	14/22 (63.6%)	7/13 (53.8%)	up: GTTTCCATATTAAGAATGAACCTGGA	-18291
		down: ATCGGCGAAGGGTCTTCAGC			down: TGGGGTCTAGAGATAGATGAAGCTCTTTT
	Ppp1r42	up:AACAATGGTTCGACTGACGG	12/44 (13.3%)	5/12(41.7%)	up:ACGGTGGATTTAATTGCCAAAAACA	-24532
		down:TGGTGAGCACTTACTTATAT			down:AAGTGAGGATGCAAGCAACTCCTAT
	Saxo4 (Ppp1r32)	up: TATGTGAAGATGAGTTCGGG	23/69 (33.3%)	8/23 (34.8%)	up: TCTCCATATGTGAAGATGAG	-7755
		down: GAGGCATGTCTCGATAGAAG			down: ACATGCCTCATAGCAGCCGC
	Sh3d21	up:ACATCCAGTCTACCGCCTGG	22/120 (18.3%)	8/22 (36.4%)	up:CTGGCGGCTTCGCCCGCCCTCCGAG	-12262
		down:GGGGTTGCTAAGAAGCCGGC			down:GAGGTGGGGTTGCTAAGAAGCCGGC
	Spz1	up:GTGTCCGACATTGGGACCTG	9/60 (15%)	5/9 (55.6%)	up:CTCTGGGTCCTCAGGTCCCAATGTC	-1,004+339
					insertion:tctcaacacctctgacgttaagttctgacaggtcttcaggaatataggcatcatcaaaaggctccccaactgtagacttctcttcaacgcctgctatgtttttgagaacatccttaacgtcttttaagagattgctaaatttctgtaccctccctcttttctctactggacagatgctattctttggtggtgggaaggagtggtagcagacagtggggagtgatccgatttcaaggagggaaatggtgatcccagagttcggtggttcttgcttagcaccaggagcagggttaggagatggacaccgggcgggcatctccgctgagttgtctgtgtccg
		down:ACGCTTTCAAGCATACCACG			down:CAAGACGGACGCTTTCAAGCATACC
	Tektl1 (Ccdc105)	up: CCTGGCCCGGGTCGGTGGAA	8/42 (19.0%)	5/8 (62.5%)	up: ATGCCTGTGTTGCTCCCTTC	-4648
		down: TCTCTGATACATGCGAACCA			down: GCATGTATCAGAGACACGTG
